# Supplementary material for: Respiratory Microbiota Profiles Associated With the Progression From Airway Inflammation to Remodeling in Mice With OVA-Induced Asthma
Source: Front Microbiol. 2021 Aug 30;12:723152. doi: 10.3389/fmicb.2021.723152 (PMC8435892; doi:10.3389/fmicb.2021.723152)
Supplement: Supplementary file 4 [file Table_2.XLSX]

## Sheet: BALF
	DNA concentration(ng/ul)	OD260/280	OD260/230	total DNA(ug)
CL61	21	1.78	1.24	1.05
CL62	13.4	1.79	0.99	0.67
CL63	17.9	1.8	1.15	0.895
CL64	12.2	1.97	1.37	0.61
CL65	21.2	1.85	0.76	1.06
OVL11	69.4	1.9	2.07	3.47
OVL12	49.2	1.85	1.45	2.46
OVL13	114	1.87	1.89	5.7
OVL14	63.4	1.87	1.61	3.17
OVL15	34.7	1.86	1.03	1.735
OVL21	199.6	1.84	2	9.98
OVL22	47.5	1.83	1.43	2.375
OVL23	38.7	1.86	1.3	1.935
OVL24	143.4	1.86	1.93	7.17
OVL25	151.5	1.86	1.95	7.575
OVL61	40.2	1.64	1.15	2.01
OVL62	30.7	1.61	0.96	1.535
OVL63	30.3	1.71	0.91	1.515
OVL64	47.8	1.87	1.2	2.39
OVL65	42.8	1.85	1.16	2.14

## Sheet: NLF
	DNA concentration(ng/ul)	OD260/280	OD260/230	total DNA(ug)
CN61	19.4	1.75	1.13	0.97
CN62	6.3	1.86	0.8	0.315
CN63	23.6	1.71	1.16	1.18
CN64	12	1.73	0.79	0.6
CN65	9.5	1.85	0.71	0.475
OVN11	11.7	1.73	0.7	0.585
OVN12	11.9	1.75	0.64	0.595
OVN13	9.6	1.8	0.63	0.48
OVN14	13.9	1.59	0.8	0.695
OVN15	10.8	1.83	0.63	0.54
OVN21	14.3	1.76	0.72	0.715
OVN22	10.8	1.79	0.71	0.54
OVN23	8.9	1.86	0.58	0.445
OVN24	12.7	1.82	0.75	0.635
OVN25	14.4	1.77	0.76	0.72
OVN61	13	1.69	0.61	0.65
OVN62	16.4	1.85	0.65	0.82
OVN63	14.4	1.81	0.57	0.72
OVN64	14.8	1.84	0.61	0.74
OVN65	18	1.84	0.7	0.9
